# Supplementary material for: Mapping of affordability levels for photovoltaic-based electricity generation in the solar belt of sub-Saharan Africa, East Asia and South Asia
Source: Sci Rep. 2021 Feb 5;11:3226. doi: 10.1038/s41598-021-82638-x (PMC7865005; doi:10.1038/s41598-021-82638-x)
Supplement: Supplementary file 1 — Supplementary Information. [file 41598_2021_82638_MOESM1_ESM.xlsx]

## Sheet: SI.1 Diesel prices
Table SI.1: National retail diesel prices [$/liter] in the 27 countries where energy poverty is concentrated (92% of the 1,200 million people )
					1st Feb 2016, US/l 0,83		4th May 2020, US /liter 0,83
Name	ISO 3	2010	2012	2014	2016		2020
India	IND	0.82	0.86	0.91	0.7		0.89
Ethiopia	ETH	0.78	0.94	0.89	0.75		0.57
Nigeria	NGA	0.77	1.09	0.84	0.7	*	0.58
Bangladesh	BGD	0.63	0.76	0.9	0.85		0.76
DR of the Congo	COD	1.27	1.48	1.67	0.74	*	1.29
Tanzania	TZA	1.19	1.27	1.2	0.79		0.86
Kenya	KEN	1.27	1.26	1.07	0.66	*	0.94
Uganda	UGA	1.11	1.35	1.11	0.83		0.97
Myanmar	MMR	0.8		0.93	0.76	*	-
Mozambique	MOZ	0.86	1.23	1.2	0.78		0.97
Sudan	SDN	0.43	0.42	0.55	0.52		0.16
Angola	AGO	0.43	0.42	0.51	1		0.24
Niger	NER	1.16	1.12	1.03	0.87		-
Madagascar	MDG	1.26	1.22	1.09	0.96	*	0.89
Malawi	MWI	1.54	1.9	1.8	1.13		1.04
Burkina Faso	BFA	1.28	1.28	1.25	1.08		0.91
Chad	TCD	1.31	1.16	0.99	0.91		0.91
Republic of Korea	KOR	1.35	1.63	1.37	0.93		0.89
Philippines	PHL	0.84	1.01	0.82	0.38		0.54
Zimbabwe	ZWE	1.15	1.4	1.48	1.15		0.42
Mali	MLI	1.25	1.25	1.29	1.02		1.06
South Sudan	SSD	1.07	1.97	1.98	1.07		-
Pakistan	PAK	0.92	1.2	1.01	0.73	*	0.5
Indonesia	IDN	0.51	0.47	0.62	0.69		0.65
Zambia	ZMB	1.52	1.48	1.59	0.78		0.5
Burundi	BDI	1.42	1.47	1.43	1.17		1.24
Cameroon	CMR	1.1	1.01	1.14	0.95		0.96
Source: - For 2010, 2012 and 2014: Deutsche Gesellschaft für Internationale Zusammenarbeit (GIZ). International Fuel Prices 2010. Eschborn, Germany: Internationale Zusammenarbeit (GIZ); 2010 Deutsche Gesellschaft für Internationale Zusammenarbeit (GIZ). International Fuel Prices 2012. Eschborn, Germany: Internationale Zusammenarbeit (GIZ); 2012 Deutsche Gesellschaft für Internationale Zusammenarb…

## Sheet: SI.2 Diesel prices all  
Table SI.2: National retail diesel prices [US $ cents /liter] in the 71 countries
NAME	ISO_A3	Order_71	2012	2016
India	IND	1	86	70
Ethiopia	ETH	2	94	75
Nigeria	NGA	3	109	70
Bangladesh	BGD	4	76	85
Dem. Rep. Congo	COD	5	148	74
Tanzania	TZA	6	127	79
Kenya	KEN	7	126	66
Uganda	UGA	8	135	83
Myanmar	MMR	9	126	76
Mozambique	MOZ	10	123	78
Sudan	SDN	11	42	52
Angola	AGO	12	42	100
Niger	NER	13	112	87
Madagascar	MDG	14	122	96
Malawi	MWI	15	190	112
Burkina Faso	BFA	16	128	108
Chad	TCD	17	116	91
Korea	KOR	18	163	93
Philippines	PHL	19	101	38
Zimbabwe	ZWE	20	140	114
Mali	MLI	21	125	102
S. Sudan	SSD	22	197	107
Pakistan	PAK	23	120	73
Indonesia	IDN	24	47	69
Zambia	ZMB	25	148	78
Burundi	BDI	26	147	117
Cameroon	CMR	27	101	95
Benin	BEN	28	126	98
Bhutan	BTN	29	86	79
Botswana	BWA	30	125	71
Central African Rep.	CAF	31	169	166
Cote d'Ivoire	CIV	32	120	94
Congo	COG	33	92	72
Comoros	COM	34	126	100
Cape Verde	CPV	35	158	85
Djibouti	DJI	36	118	98
Algeria	DZA	37	17	17
Egypt	EGY	38	18	23
Eritrea	ERI	39	171	100
W. Sahara	ESH	40	126	75
Gabon	GAB	41	91	71
Ghana	GHA	42	95	78
Guinea	GIN	43	134	113
Gambia	GMB	44	126	137
Guinea-Bissau	GNB	45	126	114
Eq. Guinea	GNQ	46	126	114
Cambodia	KHM	47	127	125
Lao PDR	LAO	48	118	79
Liberia	LBR	49	122	85
Libya	LBY	50	10	11
Sri Lanka	LKA	51	93	66
Lesotho	LSO	52	131	63
Morocco	MAR	53	96	75
Mauritania	MRT	54	127	123
Mauritius	MUS	55	138	88
Malaysia	MYS	56	59	32
Namibia	NAM	57	131	66
Nepal	NPL	58	109	69
Rwanda	RWA	59	173	115
Senegal	SEN	60	153	105
Singapore	SGP	61	126	73
Sierra Leone	SLE	62	105	90
Somalia	SOM	63	126	100
São Tomé and Príncipe	STP	64	126	100
Swaziland	SWZ	65	134	71
Seychelles	SYC	66	126	129
Togo	TGO	67	122	93
Thailand	THA	68	97	55
Tunisia	TUN	69	69	56
Vietnam	VNM	70	106	46
South Africa	ZAF	71	142	69

## Sheet: SI.3 Affordability vs O&M
Table SI.3: Modelled electricity generation costs (total and O&M) versus potential daily expenditure on electricity (PDE) per day per poor household per PV conditions (adverse and favourable)
	Input data									PV adverse scenario										PV favourable scenario
NAME	ISO_A3	Order_71	HH	Pop all [Mill]	Pop non electrified [Mill]	Population living in areas where PV is a no-regrets option [Mill]	AFFORDA- BILITY DATA	PDE		Pop non ele DIESEL [Mill]	Pop non ele PV [Mill]	HH_DIE	HH_PV	Daily cost diesel [US$]	Daily cost pv [US$]	Daily O&M die	Daily O&M pv	PDE / modelled cost ratio [%]		Pop non ele DIESEL [Mill]	Pop non ele PV [Mill]	HH_DIE	HH_PV	Daily cost diesel [US$]	Daily cost pv [US$]	Daily O&M die	Daily O&M pv	PDE / modelled cost ratio [%]
India	IND	1	4.45	1299939744	2.94826e+08	1.06712e+06	1	0.549276		2.84156e+08	8.3897e+06	6.38552e+07	1.88533e+06	1.01148	0.845116	0.977477	0.0845116	15.386		3.78568e+07	2.54688e+08	8.50716e+06	5.72334e+07	0.935006	0.84512	0.901006	0.084512	15.3861
Ethiopia	ETH	2	4.59	9.9197e+07	9.40449e+07	2.7851e+07	1	0.791753		3.65794e+07	5.74655e+07	7.96936e+06	1.25197e+07	1.11734	0.662665	1.08334	0.0662665	8.36959		0	9.40449e+07	0	2.04891e+07	0	0.673971	0	0.0673971	8.51238
Nigeria	NGA	3	5	1.80671e+08	9.32046e+07	1.03097e+06	1	0.103219		8.02016e+07	1.28789e+07	1.60403e+07	2.57578e+06	1.27298	0.629012	1.23898	0.0629012	60.9399		0	9.30805e+07	0	1.86161e+07	0	0.657121	0	0.0657121	63.6631
Bangladesh	BGD	4	4.4	1.58574e+08	7.14938e+07	3116.19	1	0.423864		6.82256e+07	2.75713e+06	1.55058e+07	626621	0.904661	0.983306	0.870661	0.0983306	23.1986		5.04894e+07	2.04933e+07	1.14749e+07	4.65757e+06	0.859732	0.959327	0.825732	0.0959327	22.6329
Dem. Rep. Congo	COD	5	6.8	7.70226e+07	6.61996e+07	2.83121e+06	1	0.20418		4.75369e+07	1.86626e+07	6.99071e+06	2.7445e+06	1.77246	0.70928	1.73846	0.070928	34.738		0	6.61995e+07	0	9.73522e+06	0	0.721393	0	0.0721393	35.3312
Tanzania	TZA	6	4.8	5.32403e+07	4.47032e+07	4.42846e+06	1	0.0245512		2.46473e+07	1.98194e+07	5.13486e+06	4.12905e+06	1.43716	0.645	1.40316	0.0645	262.717		0	4.44668e+07	0	9.26391e+06	0	0.66583	0	0.066583	271.201
Kenya	KEN	7	4.36	4.55363e+07	3.40195e+07	3.86645e+06	1	0.204152		2.1761e+07	1.22238e+07	4.99106e+06	2.80362e+06	1.54882	0.608227	1.51482	0.0608227	29.7929		0	3.39848e+07	0	7.79467e+06	0	0.632129	0	0.0632129	30.9637
Uganda	UGA	8	5.04	3.91153e+07	3.47235e+07	1.94083e+06	1	0.378851		1.60694e+07	1.86541e+07	3.18838e+06	3.7012e+06	1.49943	0.636995	1.46543	0.0636995	16.8139		0	3.47235e+07	0	6.88958e+06	0	0.657784	0	0.0657784	17.3626
Myanmar	MMR	9	4.4	5.17383e+07	2.61537e+07	136023	0	0.330251		2.44449e+07	1.4311e+06	5.55565e+06	325251	1.57646	0.922712	1.54246	0.0922712	27.9397		0	2.5876e+07	0	5.8809e+06	0	0.916232	0	0.0916232	27.7435
Mozambique	MOZ	10	4.15	2.72002e+07	2.0358e+07	1.96145e+06	1	0.33554		1.10008e+07	8.9817e+06	2.65078e+06	2.16426e+06	1.44374	0.681686	1.40974	0.0681686	20.3161		0	1.99824e+07	0	4.81505e+06	0	0.701335	0	0.0701335	20.9017
Sudan	SDN	11	7	4.01746e+07	2.61609e+07	445805	0	0.193223		2.28299e+07	3.26928e+06	3.26142e+06	467040	0.530394	0.50115	0.496394	0.050115	25.9363		1.68042e+07	9.29504e+06	2.4006e+06	1.32786e+06	0.507262	0.520114	0.473262	0.0520114	26.9177
Angola	AGO	12	8.63	2.48144e+07	1.08702e+07	8.50268e+06	0	0.209006		57974.9	1.07252e+07	6717.84	1.24278e+06	0.449554	0.625538	0.415554	0.0625538	29.9292		4.17447e+06	6.60867e+06	483716	765779	0.553215	0.620185	0.519215	0.0620185	29.6731
Niger	NER	13	8	1.98029e+07	1.71775e+07	4.37822e+06	1	0.236895		290364	1.68872e+07	36295.5	2.1109e+06	1.15687	0.53356	1.12287	0.053356	22.523		0	1.71775e+07	0	2.14719e+06	0	0.534509	0	0.0534509	22.5631
Madagascar	MDG	14	4.99	2.37357e+07	2.50254e+07	7.13751e+06	1	0.0970787		2.51901e+06	2.18769e+07	504811	4.38416e+06	1.35041	0.657851	1.31641	0.0657851	67.7647		0	2.43959e+07	0	4.88897e+06	0	0.67048	0	0.067048	69.0656
Malawi	MWI	15	4.83	1.73241e+07	1.61436e+07	9.16098e+06	1	0.12007		80007.2	1.60636e+07	16564.6	3.32579e+06	1.93782	0.686109	1.90382	0.0686109	57.1426		0	1.61436e+07	0	3.34236e+06	0	0.686968	0	0.0686968	57.2142
Burkina Faso	BFA	16	5.64	1.81515e+07	1.37642e+07	9.63545e+06	1	0.212688		0	1.37642e+07	0	2.44046e+06	0	0.614421	0	0.0614421	28.8884		0	1.37642e+07	0	2.44046e+06	0	0.614421	0	0.0614421	28.8884
Chad	TCD	17	8.01	1.39903e+07	1.25303e+07	5.96872e+06	1	0.321397		530241	1.20001e+07	66197.4	1.49814e+06	1.21246	0.604804	1.17846	0.0604804	18.818		0	1.25303e+07	0	1.56433e+06	0	0.607332	0	0.0607332	18.8967
Korea	KOR	18	2.8	4.59062e+07	900.443	0	0	0.453429		0	0	0	0	0	0	0	0	0		0	0	0	0	0	0	0	0	0
Philippines	PHL	19	4.4	9.25015e+07	3.16967e+07	0	1	0.453429		2.96422e+07	16098.4	6.73687e+06	3658.72	1.31133	0.852485	1.27733	0.0852485	18.8008		1.38112e+06	2.82772e+07	313891	6.42664e+06	1.10973	0.926791	1.07573	0.0926791	20.4396
Zimbabwe	ZWE	20	4.46	1.55434e+07	1.17585e+07	6.97974e+06	0	0.236895		31194.6	1.17273e+07	6994.31	2.62944e+06	1.52371	0.710714	1.48971	0.0710714	30.0012		0	1.17585e+07	0	2.63644e+06	0	0.711304	0	0.0711304	30.0261
Mali	MLI	21	5.7	1.76958e+07	1.47528e+07	8.94495e+06	1	0.321397		0	1.47528e+07	0	2.58822e+06	0	0.594815	0	0.0594815	18.5072		0	1.47528e+07	0	2.58822e+06	0	0.594815	0	0.0594815	18.5072
S. Sudan	SSD	22	7	1.21958e+07	1.2176e+07	5.58654e+06	0	0.193223		71135.2	1.21048e+07	10162.2	1.72926e+06	1.95613	0.694486	1.92213	0.0694486	35.9421		0	1.2176e+07	0	1.73943e+06	0	0.694857	0	0.0694857	35.9613
Pakistan	PAK	23	6.8	1.88193e+08	5.48055e+07	1.95147e+06	1	0.920755		4.21872e+07	1.12207e+07	6.204e+06	1.6501e+06	1.43297	0.703548	1.39897	0.0703548	7.64099		10927.6	5.3397e+07	1607	7.8525e+06	1.30743	0.786658	1.27343	0.0786658	8.54362
Indonesia	IDN	24	4	2.47997e+08	5.40989e+07	4.08852e+06	1	0.370818		3.88918e+07	1.20947e+07	9.72296e+06	3.02367e+06	0.59442	0.752788	0.56042	0.0752788	20.3008		3.89351e+07	1.20514e+07	9.73377e+06	3.01286e+06	0.596186	0.746694	0.562186	0.0746694	20.1364
Zambia	ZMB	25	5.22	1.60269e+07	9.5294e+06	2.67728e+06	1	0.193362		2.59625e+06	6.93315e+06	497366	1.32819e+06	1.66442	0.618101	1.63042	0.0618101	31.9661		0	9.5294e+06	0	1.82556e+06	0	0.621245	0	0.0621245	32.1287
Burundi	BDI	26	4.4	1.12035e+07	1.06028e+07	3.90901e+06	1	0.258548		0	1.06028e+07	0	2.40972e+06	0	0.73037	0	0.073037	28.2489		0	1.06028e+07	0	2.40972e+06	0	0.73037	0	0.073037	28.2489
Cameroon	CMR	27	5	2.3333e+07	1.30766e+07	1.27167e+06	1	0.529222		3.37548e+06	9.67915e+06	675097	1.93583e+06	1.06787	0.682939	1.03387	0.0682939	12.9046		0	1.30546e+07	0	2.61093e+06	0	0.697433	0	0.0697433	13.1785
Benin	BEN	28	5.24	1.09343e+07	6.62356e+06	1.35259e+06	1	0.667931		583147	5.99944e+06	111288	1.14493e+06	1.34599	0.675947	1.31199	0.0675947	10.12		0	6.58259e+06	0	1.25622e+06	0	0.684095	0	0.0684095	10.242
Bhutan	BTN	29	4.5	1.33719e+06	56395.1	15124.2	1	0.150254		25291.9	30845	5620.42	6854.44	1.18505	1.07932	1.15105	0.107932	71.8329		4969.24	51167.6	1104.28	11370.6	0.978316	1.0605	0.944316	0.10605	70.5806
Botswana	BWA	30	3.87	2.24571e+06	1.04767e+06	113420	0	0.332165		700733	346932	181068	89646.6	1.51198	0.640046	1.47798	0.0640046	19.2689		0	1.04767e+06	0	270715	0	0.696067	0	0.0696067	20.9555
Central African Rep.	CAF	31	3.99	4.80978e+06	4.45602e+06	4.47954e+06	0	0.236895		0	4.45602e+06	0	1.1168e+06	0	0.697178	0	0.0697178	29.4298		0	4.45602e+06	0	1.1168e+06	0	0.697178	0	0.0697178	29.4298
Cote d'Ivoire	CIV	32	5.34	2.21223e+07	1.25284e+07	2.84435e+06	1	0.190544		1.19118e+06	1.12772e+07	223068	2.11183e+06	1.27919	0.653633	1.24519	0.0653633	34.3036		0	1.24683e+07	0	2.3349e+06	0	0.660588	0	0.0660588	34.6686
Congo	COG	33	5.71	4.57245e+06	2.07564e+06	516254	1	0.39332		733342	1.31276e+06	128431	229906	1.10428	0.758904	1.07028	0.0758904	19.2949		0	2.0461e+06	0	358337	0	0.75632	0	0.075632	19.2292
Comoros	COM	34	5.65	675150	543977	0	0	0.0242838		238196	0	42158.6	0	2.83535	0	2.80135	0	0		0	238196	0	42158.6	0	0.727458	0	0.0727458	299.566
Cape Verde	CPV	35	3.78	392757	0	0	1	0.250791		0	0	0	0	0	0	0	0	0		0	0	0	0	0	0	0	0	0
Djibouti	DJI	36	5.36	789382	375365	17826.4	1	0.589681		338909	0	63229.2	0	1.60841	0	1.57441	0	0		0	338909	0	63229.2	0	0.553132	0	0.0553132	9.38019
Algeria	DZA	37	5.56	3.93298e+07	804498	41.0978	0	0.201757		800756	262.785	144021	47.2636	0.238314	0.492003	0.204314	0.0492003	24.3859		791142	9877.07	142292	1776.45	0.234534	0.485618	0.200534	0.0485618	24.0694
Egypt	EGY	38	3.87	9.09675e+07	107432	0	1	0.201757		105079	0	27152.2	0	0.291978	0	0.257978	0	0		104238	840.988	26934.9	217.31	0.290523	0.43806	0.256523	0.043806	21.7122
Eritrea	ERI	39	5.14	5.18355e+06	5.81726e+06	2.59111e+06	0	0.791753		50726.9	5.75481e+06	9869.04	1.11961e+06	1.94432	0.600218	1.91032	0.0600218	7.58087		0	5.80553e+06	0	1.12948e+06	0	0.602569	0	0.0602569	7.61057
W. Sahara	ESH	40	5	17540.1	2662.28	0	0	0.776849		0	2223.44	0	444.689	0	0.497813	0	0.0497813	6.4081		0	2223.44	0	444.689	0	0.497813	0	0.0497813	6.4081
Gabon	GAB	41	7.92	1.62256e+06	661009	194713	1	0.748974		160215	487035	20229.2	61494.3	1.16092	0.744754	1.12692	0.0744754	9.94366		0	647250	0	81723.5	0	0.746131	0	0.0746131	9.96205
Ghana	GHA	42	3.63	2.7164e+07	1.16279e+07	294456	1	0.305254		7.59917e+06	3.81915e+06	2.09343e+06	1.05211e+06	1.10177	0.6654	1.06777	0.06654	21.7983		0	1.14183e+07	0	3.14554e+06	0	0.675544	0	0.0675544	22.1306
Guinea	GIN	43	8.75	1.25407e+07	9.84644e+06	6.1506e+06	1	0.347874		188.103	9.74864e+06	21.4975	1.11413e+06	1.34467	0.635873	1.31067	0.0635873	18.2789		0	9.74883e+06	0	1.11415e+06	0	0.635876	0	0.0635876	18.2789
Gambia	GMB	44	8.32	1.94552e+06	1.10865e+06	1.07319e+06	1	0.21672		0	1.0714e+06	0	128775	0	0.618822	0	0.0618822	28.554		0	1.0714e+06	0	128775	0	0.618822	0	0.0618822	28.554
Guinea-Bissau	GNB	45	6.91	1.79556e+06	1.52749e+06	1.12084e+06	0	0.245396		0	1.47276e+06	0	213135	0	0.664303	0	0.0664303	27.0707		0	1.47276e+06	0	213135	0	0.664303	0	0.0664303	27.0707
Eq. Guinea	GNQ	46	7.98	710491	514331	238539	0	0.776849		60745.6	418402	7612.23	52431.3	1.26887	0.7489	1.23487	0.07489	9.64022		0	479148	0	60043.6	0	0.775397	0	0.0775397	9.9813
Cambodia	KHM	47	4.6	1.5514e+07	1.08075e+07	8.13324e+06	1	0.467461		40632.9	1.07151e+07	8833.24	2.32936e+06	1.34289	0.738995	1.30889	0.0738995	15.8087		0	1.07557e+07	0	2.3382e+06	0	0.740143	0	0.0740143	15.8333
Lao PDR	LAO	48	5.3	6.42276e+06	3.31228e+06	85748.1	1	0.330251		2.90627e+06	398159	548352	75124.4	1.57677	1.00184	1.54277	0.100184	30.3356		0	3.30443e+06	0	623477	0	1.00166	0	0.100166	30.3302
Liberia	LBR	49	4.97	4.23909e+06	3.06517e+06	604382	1	0.193223		847147	2.14081e+06	170452	430746	1.40264	0.671116	1.36864	0.0671116	34.7326		0	2.98796e+06	0	601198	0	0.710038	0	0.0710038	36.747
Libya	LBY	50	6.16	6.2462e+06	20127.2	0	1	0.201757		19583.8	0	3179.19	0	0.172407	0	0.138407	0	0		19583.8	0	3179.19	0	0.172407	0	0.138407	0	0
Sri Lanka	LKA	51	3.9	2.03344e+07	2.62911e+06	1680.43	1	0.400445		2.50076e+06	36723.6	641221	9416.31	1.15793	0.847131	1.12393	0.0847131	21.1547		12130.9	2.52536e+06	3110.49	647527	1.01471	0.857541	0.980713	0.0857541	21.4147
Lesotho	LSO	52	4.5	2.12285e+06	1.89044e+06	0	1	0.430612		1.62255e+06	267891	360566	59531.2	1.72086	0.847558	1.68686	0.0847558	19.6826		0	1.89044e+06	0	420097	0	0.85784	0	0.085784	19.9214
Morocco	MAR	53	4.8	3.45865e+07	1.2738e+06	23871.6	1	0.776849		1.04029e+06	205125	216726	42734.3	1.15377	0.684049	1.11977	0.0684049	8.80542		57144.9	1.18827e+06	11905.2	247555	1.10219	0.788904	1.06819	0.0788904	10.1552
Mauritania	MRT	54	7.81	3.988e+06	2.97053e+06	2.95218e+06	1	0.272832		0	2.92313e+06	0	374280	0	0.537629	0	0.0537629	19.7055		0	2.92313e+06	0	374280	0	0.537629	0	0.0537629	19.7055
Mauritius	MUS	55	4	1.25109e+06	610959	0	1	0.157946		536129	7388.37	134032	1847.09	0	0	0	0	0		0	543518	0	135879	0	0	0	0	0
Malaysia	MYS	56	4.2	2.91724e+07	192779	20413.3	0	0.349834		169646	18455.2	40391.9	4394.11	1.05876	0.73516	1.02476	0.073516	21.0145		40272.4	147829	9588.68	35197.3	0.754971	0.769286	0.720971	0.0769286	21.99
Namibia	NAM	57	4.7	2.55546e+06	1.66474e+06	1.21934e+06	1	0.209006		64683.8	1.59938e+06	13762.5	340294	1.487	0.55335	1.453	0.055335	26.4753		0	1.66407e+06	0	354057	0	0.553351	0	0.0553351	26.4754
Nepal	NPL	58	4.5	3.02196e+07	1.92278e+06	70261.9	1	0.355122		1.72635e+06	196038	383634	43564	1.3983	0.906695	1.3643	0.0906695	25.532		46.2081	1.92234e+06	10.2685	427188	1.22861	0.924721	1.19461	0.0924721	26.0396
Rwanda	RWA	59	4.37	1.17634e+07	1.01475e+07	5.33532e+06	1	0.144558		0	1.01475e+07	0	2.32209e+06	0	0.730382	0	0.0730382	50.5252		0	1.01475e+07	0	2.32209e+06	0	0.730382	0	0.0730382	50.5252
Senegal	SEN	60	9.56	1.47587e+07	5.48759e+06	3.33593e+06	1	0.539198		0	5.40341e+06	0	565210	0	0.594299	0	0.0594299	11.0219		0	5.40341e+06	0	565210	0	0.594299	0	0.0594299	11.0219
Singapore	SGP	61	3.4	5.15763e+06	0	0	0	0.453429		0	0	0	0	0	0	0	0	0		0	0	0	0	0	0	0	0	0
Sierra Leone	SLE	62	5.56	6.12783e+06	5.05e+06	311087	1	0.360448		1.40003e+06	3.58805e+06	251804	645333	1.17167	0.665359	1.13767	0.0665359	18.4592		0	4.98808e+06	0	897137	0	0.683334	0	0.0683334	18.9579
Somalia	SOM	63	4.67	1.09736e+07	1.03662e+07	7.10079e+06	0	0.791753		0	1.01732e+07	0	2.17841e+06	0	0.520218	0	0.0520218	6.57045		0	1.01732e+07	0	2.17841e+06	0	0.520218	0	0.0520218	6.57045
São Tomé and Príncipe	STP	64	4.6	175938	88212.9	0	1	0.461069		25612.5	0	5567.94	0	1.75125	0	1.71725	0	0		0	25612.5	0	5567.94	0	0.882587	0	0.0882587	19.1422
Swaziland	SWZ	65	5.13	1.26297e+06	822568	8.18524	1	0.230792		765090	57477.3	149140	11204.2	1.76984	0.953624	1.73584	0.0953624	41.3196		0	822568	0	160345	0	0.955798	0	0.0955798	41.4138
Seychelles	SYC	66	0	82985.1	37886.4	0	0	0.157946		0	21555.8	0	0	0	0	0	0	0		0	21555.8	21555.8	21555.8	0	0	0	0	0
Togo	TGO	67	4.8	7.26032e+06	3.63893e+06	874309	1	0.245396		767173	2.85473e+06	159828	594736	1.29414	0.64819	1.26014	0.064819	26.4141		0	3.62191e+06	0	754564	0	0.662854	0	0.0662854	27.0116
Thailand	THA	68	3.9	6.7701e+07	1.0679e+06	42644	1	0.349834		1.03874e+06	22975.3	266343	5891.1	1.29189	0.814767	1.25789	0.0814767	23.2901		760.598	1.06095e+06	195.025	272039	1.0663	0.840043	1.0323	0.0840043	24.0126
Tunisia	TUN	69	4.13	1.10125e+07	212059	2.30184	0	0.201757		210071	141.817	50864.6	34.3383	0.838349	0.581335	0.804349	0.0581335	28.8136		104663	105550	25342.1	25556.9	0.786753	0.712081	0.752753	0.0712081	35.2939
Vietnam	VNM	70	3.8	9.13879e+07	813721	35021.6	1	0.40909		551746	592.725	145196	155.98	1.4271	0.72248	1.3931	0.072248	17.6607		173684	378655	45706.4	99645.9	1.23978	1.00584	1.20578	0.100584	24.5873
South Africa	ZAF	71	3.5	5.43653e+07	1.18252e+07	156126	1	0.332165		1.05807e+07	1.17921e+06	3.02306e+06	336918	1.81399	0.874005	1.77999	0.0874005	26.3124		1784.7	1.17581e+07	509.914	3.35946e+06	1.4379	0.909803	1.4039	0.0909803	27.3901
TOTAL				3.52866e+09	1.25354e+09	1.7706e+08				7.97126e+08	4.43137e+08									1.50962e+08	1.0893e+09

## Sheet: SI.4 No-regret PV areas
SI.4 : Decentralised PV as no-regrets investment option: population living in the identified areas by country
					PV adverse scenario
NAME	Order 71 countries	ISO_A3	Pop all [Mill]	Pop non electrified [Mill]	Population living in areas where PV is a no-regrets option [Mill]	Pop in PV non-regrets / total pop non ele[%]	Population living in areas where PV is advisable [Mill]
India	1	IND	1.29994e+09	2.94826e+08	1.06712e+06	0.36195	7.32258e+06
Ethiopia	2	ETH	9.9197e+07	9.40449e+07	2.7851e+07	29.6145	2.96146e+07
Nigeria	3	NGA	1.80671e+08	9.32046e+07	1.03097e+06	1.10614	1.18479e+07
Bangladesh	4	BGD	1.58574e+08	7.14938e+07	3116.19	0.00435869	2.75402e+06
Dem. Rep. Congo	5	COD	7.70226e+07	6.61996e+07	2.83121e+06	4.27678	1.58314e+07
Tanzania	6	TZA	5.32403e+07	4.47032e+07	4.42846e+06	9.90636	1.5391e+07
Kenya	7	KEN	4.55363e+07	3.40195e+07	3.86645e+06	11.3654	8.35733e+06
Uganda	8	UGA	3.91153e+07	3.47235e+07	1.94083e+06	5.58937	1.67132e+07
Myanmar	9	MMR	5.17383e+07	2.61537e+07	136023	0.520092	1.29508e+06
Mozambique	10	MOZ	2.72002e+07	2.0358e+07	1.96145e+06	9.6348	7.02024e+06
Sudan	11	SDN	4.01746e+07	2.61609e+07	445805	1.70409	2.82347e+06
Angola	12	AGO	2.48144e+07	1.08702e+07	8.50268e+06	78.2199	2.22248e+06
Niger	13	NER	1.98029e+07	1.71775e+07	4.37822e+06	25.4881	1.25089e+07
Madagascar	14	MDG	2.37357e+07	2.50254e+07	7.13751e+06	28.5211	1.47394e+07
Malawi	15	MWI	1.73241e+07	1.61436e+07	9.16098e+06	56.7469	6.9026e+06
Burkina Faso	16	BFA	1.81515e+07	1.37642e+07	9.63545e+06	70.0038	4.12873e+06
Chad	17	TCD	1.39903e+07	1.25303e+07	5.96872e+06	47.6342	6.03135e+06
Korea	18	KOR	4.59062e+07	900.443	0	0	0
Philippines	19	PHL	9.25015e+07	3.16967e+07	0	0	16098.4
Zimbabwe	20	ZWE	1.55434e+07	1.17585e+07	6.97974e+06	59.3591	4.74757e+06
Mali	21	MLI	1.76958e+07	1.47528e+07	8.94495e+06	60.6321	5.80788e+06
S. Sudan	22	SSD	1.21958e+07	1.2176e+07	5.58654e+06	45.8817	6.5183e+06
Pakistan	23	PAK	1.88193e+08	5.48055e+07	1.95147e+06	3.56072	9.26924e+06
Indonesia	24	IDN	2.47997e+08	5.40989e+07	4.08852e+06	7.5575	8.00616e+06
Zambia	25	ZMB	1.60269e+07	9.5294e+06	2.67728e+06	28.095	4.25587e+06
Burundi	26	BDI	1.12035e+07	1.06028e+07	3.90901e+06	36.8678	6.69375e+06
Cameroon	27	CMR	2.3333e+07	1.30766e+07	1.27167e+06	9.72477	8.40748e+06
Benin	28	BEN	1.09343e+07	6.62356e+06	1.35259e+06	20.4209	4.64685e+06
Bhutan	29	BTN	1.33719e+06	56395.1	15124.2	26.8183	15720.8
Botswana	30	BWA	2.24571e+06	1.04767e+06	113420	10.826	233513
Central African Rep.	31	CAF	4.80978e+06	4.45602e+06	4.47954e+06	100.528	-23519.2
Cote d'Ivoire	32	CIV	2.21223e+07	1.25284e+07	2.84435e+06	22.7032	8.43282e+06
Congo	33	COG	4.57245e+06	2.07564e+06	516254	24.8721	796506
Comoros	34	COM	675150	543977	0	0	0
Cape Verde	35	CPV	392757	0	0		0
Djibouti	36	DJI	789382	375365	17826.4	4.74909	-17826.4
Algeria	37	DZA	3.93298e+07	804498	41.0978	0.0051085	221.688
Egypt	38	EGY	9.09675e+07	107432	0	0	0
Eritrea	39	ERI	5.18355e+06	5.81726e+06	2.59111e+06	44.5418	3.16369e+06
W. Sahara	40	ESH	17540.1	2662.28	0	0	2223.44
Gabon	41	GAB	1.62256e+06	661009	194713	29.4569	292322
Ghana	42	GHA	2.7164e+07	1.16279e+07	294456	2.53233	3.52469e+06
Guinea	43	GIN	1.25407e+07	9.84644e+06	6.1506e+06	62.4652	3.59804e+06
Gambia	44	GMB	1.94552e+06	1.10865e+06	1.07319e+06	96.8014	-1782.77
Guinea-Bissau	45	GNB	1.79556e+06	1.52749e+06	1.12084e+06	73.378	351919
Eq. Guinea	46	GNQ	710491	514331	238539	46.3785	179863
Cambodia	47	KHM	1.5514e+07	1.08075e+07	8.13324e+06	75.2559	2.58183e+06
Lao PDR	48	LAO	6.42276e+06	3.31228e+06	85748.1	2.5888	312411
Liberia	49	LBR	4.23909e+06	3.06517e+06	604382	19.7177	1.53643e+06
Libya	50	LBY	6.2462e+06	20127.2	0	0	0
Sri Lanka	51	LKA	2.03344e+07	2.62911e+06	1680.43	0.0639164	35043.2
Lesotho	52	LSO	2.12285e+06	1.89044e+06	0	0	267891
Morocco	53	MAR	3.45865e+07	1.2738e+06	23871.6	1.87405	181253
Mauritania	54	MRT	3.988e+06	2.97053e+06	2.95218e+06	99.3821	-29050.7
Mauritius	55	MUS	1.25109e+06	610959	0	0	7388.37
Malaysia	56	MYS	2.91724e+07	192779	20413.3	10.589	-1958.05
Namibia	57	NAM	2.55546e+06	1.66474e+06	1.21934e+06	73.2452	380041
Nepal	58	NPL	3.02196e+07	1.92278e+06	70261.9	3.65418	125776
Rwanda	59	RWA	1.17634e+07	1.01475e+07	5.33532e+06	52.5774	4.81223e+06
Senegal	60	SEN	1.47587e+07	5.48759e+06	3.33593e+06	60.7904	2.06748e+06
Singapore	61	SGP	5.15763e+06	0	0		0
Sierra Leone	62	SLE	6.12783e+06	5.05e+06	311087	6.16013	3.27696e+06
Somalia	63	SOM	1.09736e+07	1.03662e+07	7.10079e+06	68.4994	3.0724e+06
São Tomé and Príncipe	64	STP	175938	88212.9	0	0	0
Swaziland	65	SWZ	1.26297e+06	822568	8.18524	0.000995084	57469.2
Seychelles	66	SYC	82985.1	37886.4	0	0	21555.8
Togo	67	TGO	7.26032e+06	3.63893e+06	874309	24.0265	1.98042e+06
Thailand	68	THA	6.7701e+07	1.0679e+06	42644	3.99325	-19668.7
Tunisia	69	TUN	1.10125e+07	212059	2.30184	0.00108547	139.515
Vietnam	70	VNM	9.13879e+07	813721	35021.6	4.30389	-34428.9
South Africa	71	ZAF	5.43653e+07	1.18252e+07	156126	1.32028	1.02309e+06
TOTAL				1.25354e+09	1.7706e+08		2.66077e+08

## Sheet: SI. 5 Households
Table SI.5: Household size per country
ISO	Country	HH size	HH size rural	Source	year
DZA	Algeria	5.56		d	2012
AGO	Angola	8.63		d	2012
BEN	Benin	5.24		d	2012
BWA	Botswana	3.87		b (2001, 6,5), d	2012
BFA	Burkina Faso	5.64	6.6	a(1991; 6,6),c (2003),b (6,4-6,6,2003), d	2012
BDI	Burundi	4.4		d	2012
CPV	Cape Verde	3.78		d	2012
CMR	Cameroon	4.82	5	c (5-5, 2001), d	2012
CAF	Central African Republic	3.99		d	2012
TCD	Chad	8.01		d	2012
COM	Comoros	5.65		d	2012
CIV	Côte d'Ivoire	5.34		d	2012
DJI	Djibouti	5.36		d	2012
EGY	Egypt	3.87	5	a (4,6-5,1996)d	2012
GNQ	Equatorial Guinea	7.98		d	2012
ERI	Eritrea	5.14		d	2012
ETH	Ethiopia	4.59	4.9	c (4,9-4,9, 2000)d	2012
GAB	Gabon	7.92		d	2012
GMB	Gambia	8.32	10.5	a (8,9-10,5-1993), d	2012
GHA	Ghana	3.63		d, e	2012
GIN	Guinea	8.75		d	2012
GNB	Guinea-Bissau	6.91		d	2012
KEN	Kenya	4.36		d	2012
LSO	Lesotho	4.5		a (5-1996), d	2012
LBR	Liberia	4.97		d	2012
LBY	Libya	6.16		d	2012
MDG	Madagascar	4.99		d	2012
MWI	Malawi	4.83	4.6	c(4,5-4,6-2004), d	2012
MLI	Mali	5.7		d	2012
MRT	Mauritania	7.81		d	2012
MYT	Mayotte
MAR	Morocco	4.8		d	2012
NER	Niger	8	8.4	c (8,4-8,4-2005)d (5,7)	2012
NGA	Nigeria	5	5.1	c( 4,7-4,8-2004), d,h	2012
COG	Republic of Congo	5.71		d	2012
MOZ	Mozambique	4.15		d	2012
NAM	Namibia	4.7		d	2012
RWA	Rwanda	4.37		d	2012
ZAF	South Africa	3.57		d	2012
SDN	Sudan	7		f
SWZ	Swaziland	5.13		d	2012
TZA	Tanzania	4.8		d	2012
COD	Democratic Republic of Congo	6.8		d	2012
TGO	Togo	4.8		d	2012
TUN	Tunisia	4.13		d	2012
UGA	Uganda	5.04	5.3	c(5,1-5,3-2002), d	2012
ESH	Western Sahara	5
ZMB	Zambia	5.22		d	2012
ZWE	Zimbabwe	4.46		d	2012
STP	Sao Tome and Principe	4.6	4.5	c	2000
SEN	Senegal	9.56		d	2012
SYC	Seychelles
SLE	Sierra Leone	5.56	7.3	c (7,4-7,3-2002),d	2012
SOM	Somalia	4.67		d	2012
SSD	South Sudan	7		g	2010
Sources
a	Compendium of Human Settlements Statistics 2001, UN (pdf)
b	Household size UN (http://data.un.org/Data.aspx?q=household+size&d=POP&f=tableCode%3a50)
	When data is given by how many households per how many persons, mode selected (eg. group with more HH)
	if group is 6 persons and over -> value of 6,5
c	African Development Indicators
	If countries in various sources, this will be given priority
d	World Economic Factbook 2014, Euromonitor International 2013. Data from January 2012
e	Ghana 2008 Demographic and Health Survey. Key Findings. https://dhsprogram.com/pubs/pdf/SR172/SR172.pdf
	Average hh size: 3,7
f	Population Dynamics of Sudan, United Nations Population Fund, http://countryoffice.unfpa.org/filemanager/files/sudan/facts/population_fact_sheet_final1.pdf
g	Key Indicators for Southern Sudan Southern Sudan Centre for Census, Statistics and Evaluation (SSCCSE) http://siteresources.worldbank.org/INTSUDAN/Resources/Key-Indicators-SS.pdf
h	Household Population and Housing Characteristics, http://dhsprogram.com/pubs/pdf/FR148/02Chapter02.pdf
